# Supplementary material for: LncRNA FAM83H-AS1 promotes the malignant progression of pancreatic ductal adenocarcinoma by stabilizing FAM83H mRNA to protect β-catenin from degradation
Source: J Exp Clin Cancer Res. 2022 Sep 29;41:288. doi: 10.1186/s13046-022-02491-2 (PMC9520839; doi:10.1186/s13046-022-02491-2)
Supplement: Supplementary file 3 — Additional file 3: Table S3. The basic clinical characteristics of patients in serum test. [file 13046_2022_2491_MOESM3_ESM.xlsx]

## Sheet: Sheet1
Supplementary file 3 Table S3: The basic clinical characteristics of patients in serum test
No.	SampleType	Sex(Male-1;Female-2)	Age/years	Height/cm	Weight/kg	SurgicalHistory(No-0;Yes-1)	FamilyCancerHistory(No-0;Yes-1)	Smoking(No-0;Yes-1)	Drinking(No-0;Yes-1)	Hypertention(No-0;Yes-1)	Diabetes(No-0;Yes-1)	PathologicalTyping(Gallstone-1;Pancreatitis-2a;SPTP-2b;PancreaticSerousCystadenoma-2c;PDAC-3)	SamplingDate
A011	Serum	2	56	165	65	1	0	0	0	0	0	3	2017-06-14
A029	Serum	1	60	172	66	0	0	0	0	0	0	3	2017-06-27
A032	Serum	2	67	173	61	0	0	0	0	0	0	3	2017-06-30
A048	Serum	2	46	156	56	0	0	0	0	0	0	3	2017-07-20
A049	Serum	1	70	169	61	0	0	0	0	0	0	3	2017-07-20
A050	Serum	2	31	160	60	0	0	0	0	0	0	2b	2017-07-20
A051	Serum	1	51	163	88	0	0	0	0	0	0	1	2017-07-20
A063	Serum	1	18	155	43	0	0	0	0	0	0	2b	2017-08-10
A069	Serum	1	63	160	57	0	0	0	0	0	0	1	2017-08-22
A070	Serum	2	62	160	60	0	0	0	0	0	0	2c	2017-08-22
A071	Serum	1	68	165	73	0	0	0	0	0	0	1	2017-09-06
A075	Serum	1	51	162	60	1	0	0	0	0	0	3	2017-09-06
A076	Serum	2	48	162	76.5	0	0	0	0	0	0	1	2017-09-06
A085	Serum	2	72	153	55	1	0	0	0	0	0	1	2017-09-14
A089	Serum	2	60	167	66	0	0	0	0	0	0	3	2017-09-14
A092	Serum	2	74	160	45	0	0	0	0	0	0	1	2017-09-14
A100	Serum	1	54	170	65	0	0	0	0	0	0	2a	2017-11-07
A106	Serum	2	68	161	55	0	0	0	0	0	0	3	2017-11-23
A108	Serum	2	58	156	50	0	0	0	0	0	0	2c	2017-11-23
A110	Serum	1	54	172	70	0	0	0	0	0	0	3	2017-11-29
A112	Serum	1	52	177	58.5	0	0	0	0	0	0	3	2017-11-30
A116	Serum	2	62	156	49	0	0	0	0	0	0	3	2017-12-07
A117	Serum	2	60	163	52	0	0	0	0	0	0	3	2017-12-07
A118	Serum	1	65	162	65	1	0	0	0	0	0	1	2017-12-08
A119	Serum	1	60	170	67	0	0	0	0	0	0	3	2017-12-12
A121	Serum	2	62	155	40	0	0	0	0	0	0	3	2017-12-12
A122	Serum	1	64	160	52	0	0	0	0	0	0	3	2017-12-13
A123	Serum	2	66	155	46	0	0	0	0	0	0	3	2017-12-14
A125	Serum	1	69	168	68	0	0	0	0	1	0	3	2017-12-19
A126	Serum	1	80	162	50	0	0	0	0	0	0	1	2017-12-28
A128	Serum	1	53	168	57.5	0	0	0	0	0	0	3	2018-01-03
A132	Serum	1	73	170	75	0	0	0	0	0	0	2c	2018-01-09
A134	Serum	2	45	163	57	0	0	0	0	0	0	2c	2018-01-11
A137	Serum	2	32	160	56	1	0	0	0	0	0	2c	2018-01-16
A148	Serum	2	64	156	54	0	0	0	0	1	0	3	2018-01-31
A155	Serum	2	15	160	47	1	0	0	0	0	0	2b	2018-03-01
A159	Serum	1	70	163	63	0	0	0	0	0	0	3	2018-03-13
A162	Serum	1	56	165	60	1	0	0	0	0	0	3	2018-03-08
A166	Serum	2	61	150	60	1	0	0	0	0	0	3	2018-03-20
A199	Serum	1	58	175	66	0	0	0	0	1	0	3	2018-06-21
A200	Serum	2	53	161	70	1	0	0	0	0	0	3	2018-06-21
A201	Serum	2	60	155	57	0	0	0	0	0	0	3	2018-06-21
A204	Serum	1	67	175	75	1	0	0	0	1	0	1	2018-06-22
A206	Serum	2	54	168	58	0	0	0	0	0	0	1	2018-06-23
A207	Serum	1	79	172	62	1	0	0	0	0	0	3	2018-06-23
A208	Serum	2	73	157	52	0	0	0	0	0	0	3	2018-06-23
A210	Serum	2	19	164	52	0	0	0	0	0	0	2b	2018-06-23
A211	Serum	2	23	162	53	0	0	0	0	0	0	1	2018-06-26
A212	Serum	2	52	159	47	0	0	0	0	0	0	1	2018-06-26
A216	Serum	2	48	168	59	1	0	0	0	0	0	2b	2018-06-26
A219	Serum	2	71	157	47.5	0	0	0	0	0	0	1	2018-06-27
A220	Serum	2	58	165	76	0	0	0	0	0	0	1	2018-06-27
A223	Serum	1	60	169	51	0	0	0	0	0	0	3	2018-06-29
A229	Serum	1	54	170	71	0	0	0	0	0	0	1	2018-07-04
A231	Serum	1	58	177	75	1	0	1	1	1	1	3	2018-07-04
A233	Serum	1	62	180	73	0	0	0	0	0	1	3	2018-07-06
A234	Serum	2	55	162	62	0	0	0	0	0	0	3	2018-07-06
A235	Serum	2	19	162	52	0	0	0	0	0	0	2b	2018-06-23
A236	Serum	1	31	160	56.5	1	0	0	0	0	0	2b	2018-07-10
A237	Serum	1	54	168	51	0	0	0	0	0	0	3	2018-07-11
A238	Serum	1	47	170	79.5	0	0	0	0	0	0	1	2018-07-11
A239	Serum	1	42	165	50	0	0	0	0	0	0	3	2018-07-11
A240	Serum	1	60	169	51	0	0	0	0	0	0	3	2018-07-11
A241	Serum	1	31	160	56.5	1	0	0	0	0	0	2b	2018-07-11
A243	Serum	1	54	163	49	1	0	0	0	0	0	2a	2018-07-11
A244	Serum	2	54	158	46	0	0	0	0	1	0	1	2018-07-11
A245	Serum	1	50	165	74.5	0	0	0	0	0	0	1	2018-07-12
A246	Serum	2	58	165	76	0	0	0	0	0	0	1	2018-07-12
A247	Serum	1	54	179	66	0	0	0	0	0	0	1	2018-07-12
A253	Serum	2	55	162	62	0	0	0	0	0	0	2c	2018-07-06
A254	Serum	1	56	175	78	1	0	0	0	1	1	3	2018-07-18
A255	Serum	1	55	165	48.5	0	0	1	1	0	0	3	2018-07-18
A256	Serum	2	66	158	44	1	0	0	0	0	0	3	2018-07-18
A257	Serum	2	15	168	55	1	0	0	0	0	0	2c	2018-07-18
A259	Serum	2	34	165	48	0	0	0	0	0	0	1	2018-07-19
A260	Serum	2	48	159	69	1	0	1	0	0	0	3	2018-07-19
A261	Serum	1	74	165	50	1	0	0	0	0	0	3	2018-07-19
A262	Serum	2	59	169	49	1	0	0	0	0	0	1	2018-07-20
A263	Serum	1	40	174	78	0	0	0	0	0	0	1	2018-07-20
A264	Serum	2	61	162	64	0	0	0	0	0	0	1	2018-07-24
A268	Serum	2	73	165	50	1	0	0	0	0	0	3	2018-07-27
A271	Serum	1	55	165	48.5	0	0	1	1	0	0	3	2018-07-18
A274	Serum	2	42	165	65	0	0	0	0	0	0	2c	2018-07-30
A275	Serum	1	53	175	65	1	0	0	0	1	1	3	2018-07-30
A283	Serum	1	41	169	76	1	0	0	1	0	0	1	2018-08-07
A284	Serum	1	52	161	60.5	0	0	0	0	0	0	1	2018-08-07
A285	Serum	1	15	170	70	0	0	0	0	0	0	1	2018-08-07
A287	Serum	2	42	160	59	1	0	0	0	0	0	3	2018-08-07
A288	Serum	1	69	167	62	1	0	1	0	0	0	3	2018-08-07
A289	Serum	2	57	165	71	0	0	0	0	0	0	2c	2018-08-08
A291	Serum	2	65	158	59	1	0	0	0	1	0	1	2018-08-14
A292	Serum	2	54	150	52.5	0	0	0	0	0	0	1	2018-08-14
A293	Serum	2	55	152	51	1	0	0	0	0	0	3	2018-08-14
A294	Serum	1	44	171	71	0	0	0	0	0	0	3	2018-08-14
A297	Serum	1	71	167	60	0	1	1	0	1	0	3	2018-08-15
A298	Serum	2	63	158	75	0	0	0	0	1	0	1	2018-08-22
A299	Serum	2	32	163	53.5	1	0	0	0	0	0	1	2018-08-22
A302	Serum	1	69	167	62	1	0	1	0	0	0	3	2018-08-07
A303	Serum	1	47	170	83	0	0	0	0	0	0	1	2018-08-23
A304	Serum	2	32	162	52	1	0	0	0	0	0	1	2018-08-23
A305	Serum	1	38	171	58	0	0	0	0	1	0	2c	2018-08-23
A308	Serum	1	62	176	83	1	0	1	1	1	0	1	2018-08-27
A309	Serum	1	75	155	60	0	0	0	1	0	0	3	2018-08-27
A310	Serum	1	52	173	66	0	0	0	0	0	0	3	2018-08-27
A316	Serum	2	26	165	53	0	0	0	0	0	0	1	2018-09-26
A319	Serum	2	31	155	61	1	0	0	0		0	2b	2018-09-28
A322	Serum	2	66	156	62	1	0	0	0	0	0	1	2018-11-21
A323	Serum	2	49	160	57.5	1	0	0	0	0	0	1	2018-11-21
A325	Serum	1	55	168	80	0	0	0	0	1	0	1	2018-11-22
A326	Serum	2	25	163	49	0	0	0	0	0	0	1	2018-11-22
A327	Serum	1	60	168	75	1	0	0	0	0	0	3	2018-11-23
A328	Serum	1	61	167	67	0	0	0	0	0	0	3	2018-11-27
A329	Serum	2	51	154	54	0	0	0	0	0	0	3	2018-11-27
A333	Serum	1	61	173	76.5	1	0	1	1	0	0	3	2018-11-29
A335	Serum	1	62	172	60	0	0	0	0	0	0	3	2018-11-29
A336	Serum	2	59	147	46	0	0	0	0	0	0	3	2018-11-29
A340	Serum	1	48	169	50	0	0	0	0	0	0	3	2018-12-7
