# Supplementary material for: LncRNA FAM83H-AS1 promotes the malignant progression of pancreatic ductal adenocarcinoma by stabilizing FAM83H mRNA to protect β-catenin from degradation
Source: J Exp Clin Cancer Res. 2022 Sep 29;41:288. doi: 10.1186/s13046-022-02491-2 (PMC9520839; doi:10.1186/s13046-022-02491-2)
Supplement: Supplementary file 4 — Additional file 4: Table S4. The basic clinical characteristics of patients in tissue test. [file 13046_2022_2491_MOESM4_ESM.xlsx]

## Sheet: Sheet1
Supplementary file 4 Table S4: The basic clinical characteristics of patients in tissue test
No.	TissueType	SurgicalOrgan	Sex(Male-1;Female-2)	Age/years	Height/cm	Weight/kg	SurgicalHistory(No-0;Yes-1)	FamilyCancerHistory(No-0;Yes-1)	Smoking(No-0;Yes-1)	Drinking(No-0;Yes-1)	Diabetes(No-0;Yes-1)	PrimaryTumor(No-0;Yes-1)	PathologicalTyping	TumorSize/cm	TumorSite(Head and neck-1;Body and tail-2)	Margin	NerveInvasion(No-0;Yes-1)	DuodenumInvasion(No-0;Yes-1)	PeripancreaticTissueInvasion(No-0;Yes-1)	VascularInvasion(No-0;Yes-1)	No.ofLymphNodes	No.ofPositiveLymphNodes	T	N	M	AJCC(8)	SurgicalDate
P358	cancer/paracancer	Pancreas	1	65	170	66	1	0	1	0	1	1	PDAC	3.9	1	R0	0	1	0	0	6	0	T2	N0	M0	ⅠB	2016-01-05
P360	cancer/paracancer	Pancreas	1	59	170	58	1	0	1	1	0	1	PDAC	3	2	R0	0	0	0	0	9	0	T2	N0	M0	ⅠB	2016-01-07
P361	cancer/paracancer	Pancreas	1	52	175	74.5	0	0	0	0	0	1	PDAC	1.4	1	R0	0	1	0	0	5	4	T1	N2	M0	Ⅲ	2016-01-07
P364	cancer/paracancer	Pancreas	1	73	159	56	0	0	0	0	0	1	PDAC	2.3	1	R0	0	1	0	0	4	2	T2	N1	M0	ⅡB	2016-01-10
P367	cancer/paracancer	Pancreas	2	74	147	55	1	0	0	0	0	1	PDAC	2	1	R0	0	0	0	0	11	2	T1	N1	M0	ⅡB	2016-01-11
P379	cancer/paracancer	Pancreas	2	57	155	52	0	0	0	0	0	1	PDAC	1.8	1	R0	0	1	0	0	4	0	T1	N0	M0	ⅠA	2016-02-26
P403	cancer/paracancer	Pancreas	2	53	160	65	0	0	0	0	0	1	PDAC	3	1	R0	0	0	0	0	11	0	T2	N0	M0	ⅠB	2016-03-09
P417	cancer/paracancer	Pancreas	1	57	158	68	0	0	0	0	0	1	PDAC	4	1	R0	0	1	0	0	4	1	T2	N1	M0	ⅡB	2016-03-22
P423	cancer/paracancer	Pancreas	2	59	160	56	0	0	0	0	0	1	PDAC	1	3	R0	1	0	0	0	1	0	T1	N0	M0	ⅠA	2016-03-28
P425	cancer/paracancer	Pancreas	1	61	165	50	0	0	1	0	0	1	PDAC	1.3	2	R0	0	1	0	0	0	0	T1	N0	M0	ⅠA	2016-03-30
P426	cancer/paracancer	Pancreas	1	49	166	69	0	0	0	0	0	1	PDAC	1.3	1	R0	0	1	0	0	3	0	T1	N0	M0	ⅠA	2016-03-31
P429	cancer/paracancer	Pancreas	2	60	161	54	1	0	0	0	0	1	PDAC	1.1	1	R0	0	1	0	0	12	0	T1	N0	M0	ⅠA	2016-04-05
P433	cancer/paracancer	Pancreas	1	58	157	51	0	0	1	0	0	1	PDAC	1	1	R0	0	1	0	0	3	0	T1	N0	M0	ⅠA	2016-04-12
P505	cancer/paracancer	Pancreas	1	56	162	43	0	0	1	0	0	1	PDAC	1.6	1	R0	0	0	0	0	18	0	T1	N0	M0	ⅠA	2016-05-10
P510	cancer/paracancer	Pancreas	1	54	172	70	1	0	0	0	0	1	PDAC	3.5	1	R0	0	1	0	0	11	2	T2	N1	M0	ⅡB	2016-05-17
P530	cancer/paracancer	Pancreas	2	37	160	55	1	0	0	0	0	1	PDAC	3.6	1	R0	0	1	0	0	23	3	T2	N1	M0	ⅡB	2016-06-23
P534	cancer/paracancer	Pancreas	2	53	158	60	0	0	0	0	0	1	PDAC	2.9	2	R0	0	0	1	1	10	0	T2	N0	M0	ⅠB	2016-07-08
P538	cancer/paracancer	Pancreas	2	53	160	52	0	0	0	0	0	1	PDAC	2.4	1	R0	0	1	1	0	6	4	T2	N2	M0	Ⅲ	2016-07-19
P548	cancer/paracancer	Pancreas	1	61	170	60	1	0	1	1	0	1	PDAC	2.2	2	R0	0	0	0	0	13	0	T2	N0	M0	ⅠB	2016-08-17
P557	cancer/paracancer	Pancreas	1	67	168	53	0	0	0	0	0	1	PDAC	2.9	1	R0	0	0	0	0	8	4	T1	N2	M0	Ⅲ	2016-08-23
P560	cancer/paracancer	Pancreas	2	46	150	40	0	0	0	0	0	1	PDAC	4.9	1	R0	0	1	0	0	18	2	T3	N1	M0	ⅡB	2016-09-01
P561	cancer/paracancer	Pancreas	1	62	164	50	0	0	0	0	0	1	PDAC	2.7	1	R1	0	1	0	0	8	0	T2	N0	M0	ⅠB	2016-09-01
P563	cancer/paracancer	Pancreas	1	61	170	65	1	0	0	0	0	1	PDAC	2.4	1	R0	0	0	1	0	4	0	T2	N0	M0	ⅠB	2016-09-07
P566	cancer/paracancer	Pancreas	1	66	178	68	0	0	0	0	0	1	PDAC	3.5	1	R0	0	1	0	0	28	0	T2	N0	M0	ⅠB	2016-09-12
P567	cancer/paracancer	Pancreas	2	73	168	53	0	0	0	0	0	1	PDAC	3.2	1	R0	0	1	0	0	5	3	T2	N1	M0	ⅡB	2016-09-13
P568	cancer/paracancer	Pancreas	2	59	153	58.5	0	0	0	0	0	1	PDAC	2.6	1	R0	0	1	0	0	2	0	T2	N0	M0	ⅠB	2016-09-14
P569	cancer/paracancer	Pancreas	2	62	173	61	0	0	0	0	0	1	PDAC	2.8	2	R0	0	0	0	0	21	6	T2	N2	M0	Ⅲ	2016-09-16
P572	cancer/paracancer	Pancreas	1	55	170	48	0	0	1	1	0	1	PDAC	3.2	1	R0	0	1	0	0	11	2	T2	N1	M0	ⅡB	2016-09-20
P576	cancer/paracancer	Pancreas	1	67	166	51.5	1	0	0	0	0	1	PDAC	1.9	1	R0	0	0	0	0	10	0	T1	N0	M0	ⅠA	2016-09-27
P588	cancer/paracancer	Pancreas	1	55	155	60	1	0	0	0	0	1	PDAC	1.9	1	R0	0	1	0	0	9	0	T1	N0	M0	ⅠA	2016-10-24
P610	cancer/paracancer	Pancreas	2	58	154	45	0	0	0	0	1	1	PDAC	5.6	1	R0	0	1	0	1	6	0	T3	N0	M0	ⅡA	2016-11-21
P613	cancer/paracancer	Pancreas	1	60	163	55	0	0	0	0	0	1	PDAC	2.1	1	R0	0	0	0	0	10	0	T2	N0	M0	ⅠB	2016-11-29
P624	cancer/paracancer	Pancreas	1	62	162	59	0	0	0	0	0	1	PDAC	3.2	1	R0	0	1	0	0	21	1	T2	N1	M0	ⅡB	2016-12-16
P630	cancer/paracancer	Pancreas	2	60	165	65	0	0	0	0	0	1	PDAC	1.9	1	R0	1	0	0	1	12	1	T1	N1	M0	ⅡB	2017-01-05
P646	cancer/paracancer	Pancreas	2	46	159	52	0	0	0	0	0	1	PDAC	3.1	1	R1	0	0	0	1	16	1	T2	N1	M0	ⅡB	2017-02-27
P647	cancer/paracancer	Pancreas	2	58	160	48.5	1	0	0	0	0	1	PDAC	2.7	1	R0	0	1	0	0	12	1	T2	N1	M0	ⅡB	2017-02-28
P648	cancer/paracancer	Pancreas	1	58	178	65	0	0	0	0	0	1	PDAC	3.4	1	R0	0	1	0	0	11	1	T2	N1	M0	ⅡB	2017-03-01
P650	cancer/paracancer	Pancreas	2	60	155	56	0	0	0	0	0	1	PDAC	3.4	1	R0	0	1	0	0	5	1	T2	N1	M0	ⅡB	2017-03-02
P653	cancer/paracancer	Pancreas	1	63	170	60	0	0	0	0	0	1	PDAC	3.5	1	R0	1	0	0	1	8	1	T2	N1	M0	ⅡB	2017-03-13
P654	cancer/paracancer	Pancreas	1	57	165	61	0	0	0	0	0	1	PDAC	2.4	1	R0	0	0	0	0	13	1	T2	N1	M0	ⅡB	2017-03-14
P659	cancer/paracancer	Pancreas	1	56	174	74	0	0	0	0	0	1	PDAC	2.6	2	R0	1	0	0	0	25	5	T2	N2	M0	Ⅲ	2017-03-23
P662	cancer/paracancer	Pancreas	1	53	172	65	0	0	1	1	1	1	PDAC	0.4	2	R0	0	0	0	0	23	1	T1	N1	M0	ⅡB	2017-03-31
P667	cancer/paracancer	Pancreas	1	59	168	62	0	0	1	0	0	1	PDAC	3.1	1	R0	0	0	0	0	19	0	T2	N0	M0	ⅠB	2017-04-11
P673	cancer/paracancer	Pancreas	2	49	158	51	1	0	0	0	0	1	PDAC	3.6	1	R0	1	1	0	0	13	1	T2	N1	M0	ⅡB	2017-04-20
P679	cancer/paracancer	Pancreas	1	56	163	51	0	0	0	0	0	1	PDAC	1.2	1	R0	0	1	0	0	18	0	T1	N0	M0	ⅠA	2017-05-04
P696	cancer/paracancer	Pancreas	1	67	172	60	0	0	0	0	0	1	PDAC	2.3	1	R0	0	1	0	0	0	0	T2	N0	M0	ⅠB	2017-06-13
P699	cancer/paracancer	Pancreas	2	62	165	65	1	0	0	0	0	1	PDAC	3.7	1	R1	0	1	0	0	7	5	T2	N2	M0	Ⅲ	2017-06-20
P721	cancer/paracancer	Pancreas	1	53	155	60	0	0	0	0	0	1	PDAC	4	1	R0	0	1	0	0	11	0	T2	N0	M0	ⅠB	2017-09-05
P749	cancer/paracancer	Pancreas	1	54	170	60	0	0	0	0	1	1	PDAC	3.1	1	R0	0	1	0	0	20	2	T2	N1	M0	ⅡB	2017-11-21
P758	cancer/paracancer	Pancreas	1	74	172	70	0	0	0	0	0	1	PDAC	4.5	1	R0	0	0	0	1	9	4	T3	N2	M0	Ⅲ	2017-12-12
P760	cancer/paracancer	Pancreas	2	64	159	62	1	0	0	0	0	1	PDAC	2.6	1	R0	0	1	0	0	20	5	T2	N2	M0	Ⅲ	2017-12-14
P786	cancer/paracancer	Pancreas	1	51	171	76	0	0	0	0	0	1	PDAC	3.3	1	R0	0	1	1	0	12	5	T2	N2	M0	Ⅲ	2018-02-27
P848	cancer/paracancer	Pancreas	1	49	168	61	1	0	0	0	0	1	PDAC	2.8	2	R0	0	0	0	0	17	5	T2	N2	M0	Ⅲ	2018-05-21
P859	cancer/paracancer	Pancreas	1	39	176	72	0	0	0	0	0	1	PDAC	1.2	2	R0	0	0	0	0	9	5	T1	N2	M0	Ⅲ	2018-05-31
P883	cancer/paracancer	Pancreas	1	56	165	50	0	0	0	0	0	1	PDAC	3.3	1	R0	0	1	0	0	7	0	T2	N0	M0	ⅠB	2018-07-02
P901	cancer/paracancer	Pancreas	1	62	173	62	0	0	0	0	0	1	PDAC	2	1	R0	0	1	0	0	6	0	T1	N0	M0	ⅠA	2018-07-23
P902	cancer/paracancer	Pancreas	1	75	170	74	0	0	0	1	0	1	PDAC	5.3	1	R0	0	0	0	0	17	4	T3	N2	M0	Ⅲ	2018-07-24
P914	cancer/paracancer	Pancreas	1	33	168	60	1	0	1	0	1	1	PDAC	2.6	2	R0	0	0	0	0	12	0	T2	N0	M0	ⅠB	2018-08-03
P916	cancer/paracancer	Pancreas	1	42	152	58	0	0	0	1	0	1	PDAC	1.1	1	R0	0	1	0	0	15	4	T1	N2	M0	Ⅲ	2018-08-07
P929	cancer/paracancer	Pancreas	1	65	160	60	0	0	0	0	1	1	PDAC	1.3	1	R0	1	1	0	0	13	0	T1	N0	M0	ⅠA	2018-08-27
P368	cancer/paracancer	Pancreas	2	74	147	55	0	0	0	0	0	1	PDAC	4	2	R1	0	0	0	0	18	2	T2	N1	M0	ⅡB	2016-01-12
P407	cancer/paracancer	Pancreas	2	67	160	65	0	0	0	0	0	1	PDAC	2.6	2	R1	0	0	0	0	12	0	T2	N0	M0	ⅠB	2016-03-15
P436	cancer/paracancer	Pancreas	1	66	170	74	1	0	0	0	0	1	PDAC	3.4	2	R0	0	0	0	0	0	0	T2	N0	M0	ⅠB	2016-04-13
P456	cancer/paracancer	Pancreas	2	72	150	45	0	0	0	0	0	1	PDAC	2.3	2	R1	0	0	0	0	12	1	T2	N0	M0	ⅠB	2016-04-22
P457	cancer/paracancer	Pancreas	1	50	170	55	0	0	1	0	0	1	PDAC	3.3	2	R0	0	0	0	0	14	0	T2	N0	M0	ⅠB	2016-04-22
P476	cancer/paracancer	Pancreas	1	53	162	43	0	0	1	0	0	1	PDAC	2.6	1	R0	0	1	0	0	10	0	T2	N0	M0	ⅠB	2016-04-28
P489	cancer/paracancer	Pancreas	1	49	172	65	0	0	0	0	0	1	PDAC	3.6	1	R1	0	0	0	0	23	0	T2	N0	M0	ⅠB	2016-05-04
P503	cancer/paracancer	Pancreas	1	48	167	49	0	0	1	0	0	1	PDAC	3.1	1	R0	0	1	0	0	8	0	T2	N0	M0	ⅠB	2016-05-09
P516	cancer/paracancer	Pancreas	2	59	155	49	1	0	0	0	0	1	PDAC	2.9	2	R1	1	0	1	0	13	0	T2	N0	M0	ⅠB	2016-05-19
P521	cancer/paracancer	Pancreas	2	51	155	52	1	0	0	0	0	1	PDAC	2.6	2	R0	0	0	0	0	9	0	T2	N0	M0	ⅠB	2016-06-08
P523	cancer/paracancer	Pancreas	1	67	168	49	0	0	0	0	0	1	PDAC	2.5	1	R1	0	1	1	0	13	0	T2	N1	M0	ⅡB	2016-06-10
P528	cancer/paracancer	Pancreas	2	46	160	55	1	0	0	0	0	1	PDAC	3.6	1	R1	0	1	0	0	16	1	T2	N0	M0	ⅠB	2016-06-21
P536	cancer/paracancer	Pancreas	1	57	168	72	1	0	1	1	0	1	PDAC	5.6	1	R0	1	0	0	0	10	0	T3	N1	M0	ⅡB	2016-07-14
P537	cancer/paracancer	Pancreas	1	54	173	72	1	0	0	0	0	1	PDAC	2.2	1	R1	0	1	0	0	4	1	T2	N0	M0	ⅠB	2016-07-15
P540	cancer/paracancer	Pancreas	2	64	160	50	0	0	0	0	0	1	PDAC	3.4	2	R0	0	0	1	0	12	1	T2	N1	M0	ⅡB	2016-08-08
P546	cancer/paracancer	Pancreas	1	53	170	60	0	0	1	1	0	1	PDAC	2.2	2	R0	0	0	0	0	0	0	T2	N0	M0	ⅠB	2016-08-15
P570	cancer/paracancer	Pancreas	1	72	168	68	0	0	0	0	0	1	PDAC	3.7	1	R0	0	1	0	0	11	0	T2	N1	M0	ⅡB	2016-09-15
P574	cancer/paracancer	Pancreas	1	62	166	51.5	1	0	0	0	0	1	PDAC	2	2	R0	0	0	0	0	8	0	T2	N0	M0	ⅠB	2016-09-22
P575	cancer/paracancer	Pancreas	2	66	159	62.5	1	0	0	0	1	1	PDAC	3.3	1	R0	0	1	0	0	13	0	T2	N0	M0	ⅠB	2016-09-26
P620	cancer/paracancer	Pancreas	1	56	160	60	0	0	0	0	0	1	PDAC	3.6	2	R0	0	0	1	0	20	0	T2	N0	M0	ⅠB	2016-12-01
P625	cancer/paracancer	Pancreas	1	59	162	59	0	0	0	0	0	1	PDAC	3.2	1	R0	0	1	0	0	12	0	T2	N0	M0	ⅠB	2016-12-16
P627	cancer/paracancer	Pancreas	1	48	168	53	1	0	1	0	0	1	PDAC	2.4	1	R0	0	0	0	0	13	0	T2	N0	M0	ⅠB	2017-01-03
P639	cancer/paracancer	Pancreas	2	55	165	65	0	0	0	0	0	1	PDAC	6.8	1	R0	1	0	0	0	8	0	T3	N0	M0	ⅡA	2017-01-05
P738	cancer/paracancer	Pancreas	1	52	162	60	1	0	0	0	0	1	PDAC	2.2	1	R0	0	1	0	0	15	1	T2	N0	M0	ⅠB	2017-09-28
P777	cancer/paracancer	Pancreas	1	57	160	50	0	0	1	1	0	1	PDAC	2.2	1	R0	0	1	0	0	14	1	T2	N0	M0	ⅠB	2018-01-17
P798	cancer/paracancer	Pancreas	1	67	174	85	1	0	0	1	0	1	PDAC	3.6	1	R1	0	1	0	0	9	0	T2	N0	M0	ⅠB	2018-03-14
P802	cancer/paracancer	Pancreas	2	60	160	60	1	0	0	0	0	1	PDAC	2.9	2	R0	1	0	0	0	10	0	T2	N0	M0	ⅠB	2018-03-16
P838	cancer/paracancer	Pancreas	2	71	145	55	1	0	0	0	0	1	PDAC	4.1	1	R0	0	1	1	1	0	0	T3	N0	M0	ⅡA	2018-05-08
P842	cancer/paracancer	Pancreas	2	48	166	67	1	0	0	0	0	1	PDAC	2.1	2	R0	0	0	1	0	12	0	T2	N0	M0	ⅠB	2018-05-18
